# Supplementary material for: Examination of sex-specific interactions between gut microbiota and host metabolism after 12-week combined polyphenol supplementation in individuals with overweight or obesity
Source: Gut Microbes. 2024 Aug 25;16(1):2392875. doi: 10.1080/19490976.2024.2392875 (PMC11346568; doi:10.1080/19490976.2024.2392875)
Supplement: Supplemental Material [file KGMI_A_2392875_SM2205.zip]

Archive with 1 entries (1 files):
- Revised_Manuscript_clean.docx
